# Supplementary material for: Role of Artificial Intelligence Applications in Real-Life Clinical Practice: Systematic Review
Source: J Med Internet Res. 2021 Apr 22;23(4):e25759. doi: 10.2196/25759 (PMC8103304; doi:10.2196/25759)
Supplement: Multimedia Appendix 2 [file jmir_v23i4e25759_app2.xlsx]

## Sheet: Sheet1
Study	Sequence generation	Allocation concealment	Blinding (participants)	Blinding (researcher)	Incomplete outcome data	Selective reporting	Other sources of bias	Overall score
Chen et al, 2020 [33]	+a	?b	+	-c	+	+	+	5
Lin et al, 2019 [44]	+	?	?	+	+	+	+	5
Liu et al, 2020 [46]	?	?	?	-	+	+	?	2
Nicolae et al, 2020 [54]	?	?	?	+	+	+	-	3
Rostill et al, 2018 [57]	?	?	?	?	?	+	?	1
Shimabukuro et al, 2017 [62]	+	+	-	-	+	+	-	4
Su et al, 2020 [65]	+	+	+	-	+	+	+	6
Titano et al, 2018 [66]	?	?	+	+	?	+	?	3
Wang et al, 2019 [69]	+	?	+	+	+	+	+	6
Wang et al, 2019 [70]	+	?	?	-	+	+	-	3
Wang et al, 2020 [71]	?	?	?	-	+	+	+	3
Wijnberge et al, 2020 [72]	+	+	-	+	+	+	-	5
Wu et al, 2019 [74]	+	?	+	-	+	+	-	4
a+: low risk of bias b?: unclear risk of bias c-: high risk of bias
